# Supplementary material for: Incidence of hemoparasitic infections in cattle from central and northern Thailand
Source: PeerJ. 2022 Aug 10;10:e13835. doi: 10.7717/peerj.13835 (PMC9375545; doi:10.7717/peerj.13835)
Supplement: Supplemental Information 10 [file peerj-10-13835-s010.txt]

Table Analyzed	Babesia spp. infection & PCV
P value and statistical significance
Test	Chi-square
Chi-square, df	0.01221, 1
z	0.1105
P value	0.9120
P value summary	ns
One- or two-sided	Two-sided
Statistically significant (P < 0.05)?	No
Data analyzed	Positive	Negative	Total
Packed Cell Volume <24%	3	127	130
Packed Cell Volume 24-46%	18	817	835
Total	21	944	965
Percentage of row total	Positive	Negative
Packed Cell Volume <24%	2.31%	97.69%
Packed Cell Volume 24-46%	2.16%	97.84%
Percentage of column total	Positive	Negative
Packed Cell Volume <24%	14.29%	13.45%
Packed Cell Volume 24-46%	85.71%	86.55%
Percentage of grand total	Positive	Negative
Packed Cell Volume <24%	0.31%	13.16%
Packed Cell Volume 24-46%	1.87%	84.66%
