# Supplementary material for: Incidence of hemoparasitic infections in cattle from central and northern Thailand
Source: PeerJ. 2022 Aug 10;10:e13835. doi: 10.7717/peerj.13835 (PMC9375545; doi:10.7717/peerj.13835)
Supplement: Supplemental Information 11 [file peerj-10-13835-s011.txt]

Table Analyzed	Theileria spp. infection & PCV
P value and statistical significance
Test	Chi-square
Chi-square, df	3.187, 1
z	1.785
P value	0.0742
P value summary	ns
One- or two-sided	Two-sided
Statistically significant (P < 0.05)?	No
Data analyzed	Positive	Negative	Total
Packed Cell Volume <24%	103	27	130
Packed Cell Volume 24-46%	599	236	835
Total	702	263	965
Percentage of row total	Positive	Negative
Packed Cell Volume <24%	79.23%	20.77%
Packed Cell Volume 24-46%	71.74%	28.26%
Percentage of column total	Positive	Negative
Packed Cell Volume <24%	14.67%	10.27%
Packed Cell Volume 24-46%	85.33%	89.73%
Percentage of grand total	Positive	Negative
Packed Cell Volume <24%	10.67%	2.80%
Packed Cell Volume 24-46%	62.07%	24.46%
