# Supplementary material for: Incidence of hemoparasitic infections in cattle from central and northern Thailand
Source: PeerJ. 2022 Aug 10;10:e13835. doi: 10.7717/peerj.13835 (PMC9375545; doi:10.7717/peerj.13835)
Supplement: Supplemental Information 12 [file peerj-10-13835-s012.txt]

Table Analyzed	Anaplasma spp. infection & PCV
P value and statistical significance
Test	Chi-square
Chi-square, df	1.409, 1
z	1.187
P value	0.2352
P value summary	ns
One- or two-sided	Two-sided
Statistically significant (P < 0.05)?	No
Data analyzed	Positive	Negative	Total
Packed Cell Volume <24%	55	75	130
Packed Cell Volume 24-46%	308	527	835
Total	363	602	965
Percentage of row total	Positive	Negative
Packed Cell Volume <24%	42.31%	57.69%
Packed Cell Volume 24-46%	36.89%	63.11%
Percentage of column total	Positive	Negative
Packed Cell Volume <24%	15.15%	12.46%
Packed Cell Volume 24-46%	84.85%	87.54%
Percentage of grand total	Positive	Negative
Packed Cell Volume <24%	5.70%	7.77%
Packed Cell Volume 24-46%	31.92%	54.61%
